# Supplementary material for: Vitellogenin family gene expression does not increase Drosophila lifespan or fecundity
Source: F1000Res. 2014 Jun 10;3:125. [Version 1] doi: 10.12688/f1000research.3975.1 (PMC4111121; doi:10.12688/f1000research.3975.1)
Supplement: Drosophila lifespan and fecundity data set — Lifespan raw data: For each genotype, the death date for each individual was recorded. When a fly died of unnatural causes, the date was recorded under the columns titled “censored”. “Emerged” refers to the date that the individual enclosed. “Cell #” indicates the position of the vial in the 10 × 10 vial racks. Fecundity raw data: For each genotype, the number of offspring that enclosed before the day of transfer was recorded, along with the number of mothers that were alive at the time. “Cell #” indicates the position of the vial in the 10 × 10 vial racks. qPCR raw data: Target gene mRNA expression level is derived by relative quantification (RQ) after normalizing to Rp49. CT, CT mean and CT standard deviation were calculated. [file f1000research-3-4260-s0000.tgz]

Archive with 1 entries (1 files):
- 7a3c6011-1ed5-4256-92de-21a37edbf1a6_Drosophila lifespan and fecundity data set.zip
